# Supplementary material for: Hyperosmolarity-Induced Oxidative Stress Leads to Senescence in Human Corneal Epithelial Cells (HCEPC) via DNA Damage, Metabolic Disturbance and Mitophagy Decline
Source: Antioxidants (Basel). 2025 Nov 19;14(11):1381. doi: 10.3390/antiox14111381 (PMC12649220; doi:10.3390/antiox14111381)
Supplement: Supplementary file 1 [file antioxidants-14-01381-s001.zip]

Archive with 1 entries (1 files):
- antioxidants-3961024-supplementary.pdf
